# Supplementary material for: Elevational variation in morphology and biomass allocation in carpathian snowbell Soldanella carpatica (Primulaceae)
Source: PeerJ. 2024 May 28;12:e17500. doi: 10.7717/peerj.17500 (PMC11141553; doi:10.7717/peerj.17500)
Supplement: Supplemental Information 1 [file peerj-12-17500-s001.tsv]

Title: Elevational variation in morphology and biomass allocation in carpathian snowbell Soldanella carpatica (Primulaceae)
Author: Piotr Kiełtyk
Institute of Biological Sciences, Cardinal Stefan Wyszyński University in Warsaw, Warsaw, Poland
Email address: kieltyk@wp.pl
Journal: PeerJ
Year: 2024
Site	Elevation (m a.s.l.)	Aboveground plant mass (g)	Root mass (g)	Total leaf mass (g)	Scape mass (mg)	Total flower mass (mg)	Individual flower mass (mg)	Scape height (mm)	Leaf blade diameter (mm)	Root:shoot ratio	Leaf mass fraction	Flower aboveground mass fraction
S01	890	0.42156	0.16153	0.3461	54.88	20.58	6.86	190	25.025	0.383172028	0.593561886	0.048818673
S01	890	0.22009	0.16274	0.14784	52.82	19.43	6.476666667	193	22.7	0.739424781	0.386176632	0.088282066
S01	890	0.22625	0.0586	0.15138	57.99	16.88	5.626666667	177	24.375	0.259005525	0.531437599	0.074607735
S01	890	0.21826	0.21134	0.16242	43.87	11.97	3.99	183	22.925	0.968294694	0.378072626	0.054842848
S01	890	0.47053	0.19091	0.40671	48.09	15.73	3.9325	205	30.4	0.40573396	0.614885704	0.033430387
S01	890	0.33933	0.33375	0.2612	57.36	20.77	5.1925	210	26.425	0.983555831	0.388066797	0.061208853
S01	890	0.27904	0.48444	0.21547	48.79	14.78	4.926666667	207	27.2	1.736095183	0.282220883	0.052967317
S01	890	0.2446	0.13504	0.17155	56.99	16.06	5.353333333	190	24.575	0.552085037	0.451875461	0.065658217
S01	890	0.27259	0.13079	0.22655	32.88	13.16	4.386666667	148	25.8	0.479804835	0.561629233	0.048277633
S01	890	0.49596	0.14632	0.4299	48.46	17.6	5.866666667	202	32.45	0.295023792	0.669334247	0.035486733
S02	920	0.22754	0.12016	0.15475	56.72	16.07	5.356666667	165	21	0.528082974	0.445067587	0.070624945
S02	920	0.34362	0.16284	0.26209	62.35	19.18	6.393333333	135	30.125	0.473895582	0.517493978	0.055817473
S02	920	0.41002	0.20981	0.29899	90.51	20.52	5.13	185	26.5	0.511706746	0.482374199	0.050046339
S02	920	0.33789	0.24053	0.28544	36.91	15.54	5.18	160	25.5	0.711858889	0.493482245	0.045991299
S02	920	0.2394	0.11536	0.18578	37.74	15.88	5.293333333	155	26.125	0.481871345	0.523677979	0.066332498
S02	920	0.29535	0.14262	0.21054	62.77	22.04	4.408	145	26	0.482884713	0.480717857	0.074623328
S02	920	0.74142	0.26857	0.65138	73.74	16.3	5.433333333	200	36.375	0.362237328	0.644937079	0.02198484
S02	920	0.27304	0.24	0.19815	59.79	15.1	5.033333333	170	22.625	0.878992089	0.386227195	0.055303252
S02	920	0.21389	0.09673	0.14091	52.9	20.08	6.693333333	185	24.75	0.452241807	0.453641105	0.093880032
S02	920	0.19756	0.21446	0.1366	45.75	15.21	3.8025	170	22.875	1.085543632	0.331537304	0.076989269
S03	948	0.13625	0.03949	0.09821	24.47	13.57	6.785	132	17.925	0.289834862	0.558836918	0.09959633
S03	948	0.30562	0.216	0.23144	54.11	20.07	5.0175	164	25.875	0.706760029	0.443694644	0.065669786
S03	948	0.14926	0.07757	0.10921	26.09	13.96	6.98	132	16.45	0.519697173	0.481461888	0.093528072
S03	948	0.39425	0.2105	0.35137	25.35	17.53	5.843333333	107	26.5	0.533925174	0.581016949	0.044464172
S03	948	0.20115	0.07291	0.15145	32.19	17.51	5.836666667	120	20.05	0.362465822	0.552616215	0.087049466
S03	948	0.38836	0.12163	0.30959	51.42	27.35	5.47	140	29.825	0.313188794	0.607051119	0.070424349
S03	948	0.12175	0.05625	0.0844	24.42	12.93	4.31	145	19.8	0.46201232	0.474157303	0.106201232
S03	948	0.15552	0.13547	0.11648	17.34	21.7	5.425	80	19.05	0.871077675	0.40028867	0.139531893
S03	948	0.09315	0.11532	0.06187	19.64	11.64	3.88	122	13.1	1.238003221	0.296781311	0.124959742
S03	948	0.2542	0.18793	0.22278	18.09	13.33	4.443333333	127	25.025	0.739299764	0.50387895	0.052439024
S04	1025	0.17792	0.20297	0.12708	37.62	13.22	4.406666667	187	20.075	1.140793615	0.333639633	0.074303058
S04	1025	0.41369	0.4777	0.34577	35.42	32.5	8.125	127	30.625	1.154729387	0.387899797	0.078561242
S04	1025	0.21499	0.13112	0.15565	39.69	19.65	6.55	171	21.4	0.609888832	0.449712519	0.0913996
S04	1025	0.22566	0.22241	0.17974	28.8	17.12	5.706666667	145	20.175	0.985597802	0.401142679	0.075866348
S04	1025	0.28125	0.09594	0.23759	30.55	13.11	6.555	130	18.3	0.34112	0.629894748	0.046613333
S04	1025	0.15378	0.07337	0.10501	30.65	18.12	6.04	140	16.475	0.477110157	0.462293639	0.117830667
S04	1025	0.21918	0.19843	0.17114	26.49	21.55	7.183333333	126	18.45	0.905328953	0.409808194	0.098321015
S04	1025	0.2717	0.12456	0.20509	42.88	23.73	7.91	193	25.525	0.458446816	0.517564226	0.087338977
S04	1025	0.22945	0.27717	0.17771	34.64	17.1	5.7	168	20.1	1.207975594	0.350775729	0.074526041
S04	1025	0.19979	0.10181	0.15731	26.49	15.99	5.33	154	18.55	0.509585064	0.521584881	0.080034036
S05	1075	0.31854	0.16559	0.25041	51.3	16.83	5.61	180	29.225	0.519840522	0.517237106	0.052834809
S05	1075	0.54638	0.23762	0.46437	63.49	18.52	6.173333333	176	32.1	0.434898788	0.592308673	0.033895823
S05	1075	0.43696	0.37798	0.3519	61.38	23.68	5.92	173	30.8	0.86502197	0.431810931	0.054192603
S05	1075	0.21327	0.11322	0.16699	32.17	14.11	4.703333333	140	25.175	0.530876354	0.511470489	0.066160266
S05	1075	0.15202	0.14144	0.10728	33.46	11.28	3.76	130	23.5	0.930403894	0.365569413	0.074200763
S05	1075	0.17516	0.10417	0.12993	29.85	15.38	5.126666667	127	25.5	0.594713405	0.465148749	0.087805435
S05	1075	0.18341	0.09874	0.13393	37.21	12.27	4.09	140	25.125	0.538356687	0.47467659	0.066899297
S05	1075	0.22451	0.08771	0.17894	28.99	16.58	4.145	155	31.225	0.390673021	0.573121517	0.073849717
S05	1075	0.24896	0.15924	0.19035	48.01	10.6	5.3	190	27.325	0.639620823	0.466315532	0.042577121
S05	1075	0.45524	0.13732	0.40469	35.92	14.63	4.876666667	185	33.975	0.301643089	0.682951937	0.032136895
S06	1080	0.18686	0.14238	0.15461	19.64	12.61	4.203333333	95	21.875	0.761960826	0.469596647	0.067483678
S06	1080	0.14159	0.20054	0.10127	29.76	10.56	3.52	145	24.825	1.416342962	0.295998597	0.074581538
S06	1080	0.40141	0.40797	0.32851	42.89	30.01	6.002	115	29.1	1.016342393	0.405878574	0.074761466
S06	1080	0.16018	0.08531	0.11995	23.97	16.26	5.42	119	14.325	0.532588338	0.488614608	0.1015108
S06	1080	0.18986	0.16323	0.14955	26.94	13.37	6.685	136	18.625	0.859738755	0.423546405	0.07042031
S06	1080	0.46993	0.19945	0.40631	44.31	19.31	6.436666667	160	25.2	0.424424914	0.606994532	0.041091226
S06	1080	0.1818	0.1115	0.13571	31.61	14.48	4.826666667	130	20.15	0.613311331	0.462700307	0.079647965
S06	1080	0.3072	0.10523	0.27411	21.34	11.75	3.916666667	132	30.35	0.342545573	0.664621875	0.038248698
S06	1080	0.32904	0.13114	0.28183	25.8	21.41	5.3525	93	25.225	0.398553367	0.612434265	0.065068077
S06	1080	0.15636	0.04104	0.11547	27.32	13.57	4.523333333	121	18.05	0.26247122	0.584954407	0.086786902
S07	1083	0.22963	0.20856	0.16204	50.04	17.55	5.85	168	20.6	0.908243696	0.369793925	0.076427296
S07	1083	0.20054	0.17074	0.13946	42.78	18.3	4.575	133	21.3	0.851401217	0.375619479	0.091253615
S07	1083	0.1422	0.19514	0.0961	29.65	16.45	5.483333333	132	18.6	1.372292546	0.284875793	0.115682138
S07	1083	0.26229	0.08908	0.19837	44.86	19.06	6.353333333	165	20.3	0.33962408	0.564561573	0.072667658
S07	1083	0.19015	0.11359	0.1466	29.57	13.98	4.66	138	23.675	0.597370497	0.482649635	0.073520905
S07	1083	0.17837	0.12276	0.13437	29.69	14.31	4.77	111	21.05	0.688232326	0.446219241	0.080226495
S07	1083	0.11198	0.06753	0.07629	21.41	14.28	7.14	120	14	0.603054117	0.424990251	0.127522772
S07	1083	0.40113	0.22031	0.34328	40.42	17.43	4.3575	166	26.825	0.549223444	0.552394439	0.043452247
S07	1083	0.24603	0.1336	0.19434	32.29	19.4	6.466666667	131	26.125	0.543023209	0.511919501	0.078852172
S07	1083	0.17597	0.15999	0.13884	24.03	13.1	4.366666667	140	25.675	0.909189066	0.413263484	0.074444508
S08	1099	0.40667	0.1643	0.351	40.24	15.43	7.715	132	21.875	0.404013082	0.614743332	0.037942312
S08	1099	0.24104	0.14473	0.19308	29.67	18.29	6.096666667	140	23.3	0.600439761	0.500505483	0.075879522
S08	1099	0.13995	0.05133	0.11209	15.57	12.29	6.145	114	20.425	0.366773848	0.585999582	0.087817078
S08	1099	0.17193	0.17114	0.13915	18.59	14.19	4.73	125	20.075	0.995405107	0.405602355	0.082533589
S08	1099	0.21501	0.07072	0.17707	20.66	17.28	5.76	103	26.8	0.328914934	0.619710916	0.080368355
S08	1099	0.17093	0.1277	0.1285	24.44	17.99	5.996666667	106	20.6	0.747089452	0.430298363	0.105247762
S08	1099	0.20963	0.06714	0.15976	30.25	19.62	6.54	136	23.125	0.320278586	0.577230191	0.093593474
S08	1099	0.2521	0.23762	0.19579	37.41	18.9	3.78	142	24.725	0.942562475	0.399799886	0.07497025
S08	1099	0.24215	0.0838	0.19034	32.24	19.57	6.523333333	131	26.325	0.346066488	0.583954594	0.080817675
S08	1099	0.26297	0.11149	0.22708	18.92	16.97	5.656666667	98	23.475	0.423964711	0.606419911	0.064532076
S09	1120	0.25621	0.12401	0.20385	36.6	15.76	7.88	155	25.325	0.484017017	0.536136973	0.061512041
S09	1120	0.30132	0.13672	0.20449	76.64	20.19	6.73	195	24.175	0.453736891	0.466829513	0.067005177
S09	1120	0.21276	0.11351	0.13911	56.07	17.58	5.86	125	18.625	0.533511938	0.426364667	0.082628314
S09	1120	0.24742	0.16822	0.20378	30.22	13.42	4.473333333	115	27.975	0.679896532	0.49028005	0.054239754
S09	1120	0.19701	0.18384	0.12952	48.78	18.71	6.236666667	130	18.35	0.933150601	0.340081397	0.094969798
S09	1120	0.1831	0.07936	0.14094	31.7	10.46	5.23	154	17.975	0.433424358	0.536996114	0.057127253
S09	1120	0.17195	0.12445	0.11724	40.95	13.76	4.586666667	122	20.425	0.723756906	0.395546559	0.080023263
S09	1120	0.19675	0.11223	0.13824	41.73	16.78	5.593333333	95	26.125	0.570419314	0.447407599	0.085285896
S09	1120	0.39466	0.15907	0.30325	71.32	20.09	6.696666667	125	28.25	0.403055795	0.547649577	0.050904576
S09	1120	0.24706	0.17282	0.14787	71.72	27.47	5.494	126	19.6	0.699506193	0.352172049	0.111187566
S10	1170	0.36978	0.14703	0.30504	45.48	19.26	6.42	165	28.85	0.397614798	0.590236257	0.052085024
S10	1170	0.14661	0.17925	0.11251	24.26	9.84	4.92	141	21.525	1.222631471	0.345270975	0.067116841
S10	1170	0.25578	0.12254	0.21929	24.6	11.89	3.963333333	150	22.675	0.479083587	0.579641573	0.046485261
S10	1170	0.11406	0.25375	0.07161	29.77	12.68	4.226666667	168	17.825	2.224706295	0.194692912	0.11116956
S10	1170	0.38038	0.23274	0.31685	41.58	21.95	5.4875	163	29.4	0.611861822	0.516783011	0.057705452
S10	1170	0.49137	0.17073	0.41546	54.45	21.46	4.292	165	28.65	0.34745711	0.627488295	0.04367381
S10	1170	0.22089	0.1164	0.17334	35.66	11.89	3.963333333	134	21.5	0.52695912	0.513919772	0.053827697
S10	1170	0.30205	0.19402	0.25058	31.94	19.53	4.8825	140	26.4	0.642343983	0.505130324	0.064658169
S10	1170	0.17965	0.12209	0.14063	24.36	14.66	3.665	126	26.175	0.679599221	0.466063498	0.081603117
S10	1170	0.24846	0.05002	0.19211	44.11	12.24	4.08	185	26.575	0.201320132	0.643627714	0.049263463
S11	1175	0.22751	0.04377	0.17586	36.94	14.71	4.903333333	172	21.725	0.192387148	0.6482601	0.064656499
S11	1175	0.20483	0.10923	0.14336	45.07	16.4	5.466666667	182	21.725	0.533271493	0.456473285	0.080066397
S11	1175	0.21997	0.19434	0.15898	46.96	14.03	4.676666667	216	26.175	0.883484111	0.383722334	0.063781425
S11	1175	0.21682	0.04837	0.17405	30.07	12.7	6.35	128	21.85	0.223088276	0.656321882	0.058573932
S11	1175	0.34102	0.22089	0.2881	40.43	12.49	6.245	135	21.425	0.647733271	0.512715559	0.036625418
S11	1175	0.15638	0.10402	0.10053	38.5	17.35	5.783333333	167	19.975	0.665174575	0.386059908	0.110947692
S11	1175	0.25836	0.1759	0.19602	45.48	16.86	5.62	194	24.925	0.680832946	0.451388569	0.06525778
S11	1175	0.10369	0.02688	0.07508	22.47	6.14	3.07	150	20.975	0.259234256	0.575017232	0.059214968
S11	1175	0.23547	0.12499	0.17925	42.57	13.65	4.55	202	22.75	0.530810719	0.497281252	0.057969168
S11	1175	0.47336	0.22482	0.36796	83.2	22.2	5.55	184	28.35	0.474945074	0.527027414	0.046898766
S12	1240	0.41984	0.21828	0.35435	40.07	25.42	6.355	140	29.85	0.519912348	0.555303078	0.060546875
S12	1240	0.26357	0.08646	0.20577	45.15	12.65	6.325	205	26	0.328034298	0.587863897	0.04799484
S12	1240	0.26822	0.14119	0.20682	40.88	20.52	5.13	185	23.95	0.526396242	0.505165971	0.076504362
S12	1240	0.35754	0.23656	0.3065	32.74	18.3	6.1	126	22.625	0.661632265	0.515906413	0.051183084
S12	1240	0.16999	0.22653	0.13561	19.87	14.51	4.836666667	114	17.775	1.3326078	0.342000404	0.085357962
S12	1240	0.39058	0.33995	0.33147	41.2	17.91	4.4775	174	26.85	0.870372267	0.453739066	0.045854882
S12	1240	0.57171	0.17587	0.4998	49.04	22.87	5.7175	179	29.6	0.30762294	0.668556218	0.040002799
S12	1240	0.293	0.0947	0.23107	45.32	16.61	5.536666667	160	24.35	0.323208191	0.596002063	0.05668942
S12	1240	0.23466	0.10357	0.16308	52.55	19.03	6.343333333	164	20.975	0.441361971	0.482157112	0.081096054
S12	1240	0.19685	0.1356	0.14489	35.13	16.83	4.2075	135	23.55	0.688849378	0.435824936	0.085496571
S13	1242	0.30032	0.25073	0.22909	46.28	24.95	8.316666667	145	27.675	0.834876132	0.415733599	0.08307805
S13	1242	0.19913	0.25917	0.13726	45.96	15.91	3.9775	175	25.4	1.301511575	0.299498145	0.079897554
S13	1242	0.68231	0.28035	0.59212	61.9	28.29	7.0725	200	32.6	0.410883616	0.615087362	0.041462092
S13	1242	0.44233	0.23348	0.35553	51.54	35.26	7.052	147	28.675	0.527841205	0.526079815	0.07971424
S13	1242	0.22226	0.15069	0.17482	34.18	13.26	4.42	146	21.475	0.677989742	0.468749162	0.059659858
S13	1242	0.51991	0.39823	0.39812	80.94	40.85	8.17	215	30.6	0.765959493	0.433615788	0.078571291
S13	1242	0.45215	0.18685	0.38	47.81	24.34	4.868	185	29.575	0.413247816	0.594679186	0.053831693
S13	1242	0.4374	0.20588	0.37485	40.83	21.72	5.43	180	32.65	0.470690444	0.582716702	0.049657064
S13	1242	0.26902	0.12717	0.20649	39.75	22.78	5.695	158	25.6	0.472715783	0.521189328	0.084677719
S13	1242	0.29644	0.12999	0.23791	37.09	21.44	7.146666667	155	26.725	0.438503576	0.557911029	0.072324922
S14	1255	0.15227	0.20356	0.09709	39.62	15.56	5.186666667	138	18.15	1.336835884	0.272855015	0.102186905
S14	1255	0.15655	0.1136	0.11454	27.11	14.9	4.966666667	127	20.35	0.725646758	0.423986674	0.09517726
S14	1255	0.12351	0.1019	0.09397	14.62	14.92	7.46	91	20.725	0.82503441	0.416884788	0.120799935
S14	1255	0.1385	0.08258	0.09185	28.29	18.36	6.12	109	19.3	0.596245487	0.415460467	0.132563177
S14	1255	0.21809	0.08064	0.14116	52.71	24.22	6.055	155	24.075	0.369755605	0.472533726	0.111055069
S14	1255	0.17453	0.11865	0.10447	48.92	21.14	7.046666667	104	20.35	0.679825818	0.356333993	0.121125308
S14	1255	0.15005	0.16053	0.09963	34.36	16.06	5.353333333	156	20.425	1.069843386	0.320786915	0.10703099
S14	1255	0.37138	0.17155	0.30106	52.39	17.93	5.976666667	143	25.975	0.46192579	0.554509789	0.04827939
S14	1255	0.40957	0.15471	0.33608	49.11	24.38	8.126666667	130	32.85	0.377737627	0.595590841	0.059525844
S14	1255	0.15308	0.12102	0.10476	31.54	16.78	5.593333333	110	19.725	0.790567024	0.382196279	0.109615887
S15	1280	0.21359	0.16381	0.16341	34.85	15.33	5.11	170	24.975	0.766936654	0.432988871	0.071773023
S15	1280	0.15462	0.09967	0.09096	43.35	20.31	5.0775	144	20.525	0.644612599	0.357701836	0.131354288
S15	1280	0.14123	0.15148	0.09502	28.11	18.1	6.033333333	150	20.475	1.072576648	0.324621639	0.128159739
S15	1280	0.26373	0.2384	0.18546	57.05	21.22	7.073333333	220	30.9	0.903954802	0.369346584	0.080461078
S15	1280	0.39477	0.20174	0.3332	38.68	22.89	7.63	155	29.35	0.51103174	0.558582421	0.057983129
S15	1280	0.33761	0.11016	0.27909	40.46	18.06	6.02	173	26.5	0.326293652	0.623288742	0.053493676
S15	1280	0.26778	0.20582	0.20449	44.86	18.43	4.6075	172	24.85	0.768616028	0.431777872	0.068825155
S15	1280	0.36618	0.13886	0.29618	49.23	20.77	5.1925	160	30.325	0.379212409	0.586448598	0.056720738
S15	1280	0.17794	0.14218	0.1236	37.37	16.97	5.656666667	164	25.425	0.799033382	0.386105211	0.095369226
S15	1280	0.20323	0.08106	0.15774	29.74	15.75	3.9375	140	21.85	0.398858436	0.554855957	0.077498401
S16	1315	0.26031	0.22606	0.21169	36.04	12.58	6.29	115	30.4	0.868426107	0.435244772	0.048326995
S16	1315	0.20392	0.12693	0.15619	35.6	12.13	4.043333333	170	22.925	0.62244998	0.472087049	0.059484111
S16	1315	0.23258	0.1358	0.16408	49.07	19.43	4.8575	180	27.75	0.583885115	0.445409631	0.083541147
S16	1315	0.24388	0.10904	0.17008	53.96	19.84	4.96	150	21.275	0.447105134	0.481922249	0.081351484
S16	1315	0.29	0.12541	0.22783	44.64	17.53	5.843333333	166	21.575	0.432448276	0.548446113	0.060448276
S16	1315	0.37369	0.21934	0.29321	55.76	24.72	6.18	177	32.925	0.586957103	0.494426926	0.066151088
S16	1315	0.32912	0.11385	0.28568	34.77	8.67	4.335	163	28.05	0.34592246	0.644919521	0.026342975
S16	1315	0.23509	0.06226	0.18418	37.22	13.69	4.563333333	141	23.05	0.264834744	0.619404742	0.058233017
S16	1315	0.24153	0.14886	0.19287	33.76	14.9	4.966666667	133	24.25	0.616320954	0.494044417	0.061690059
S16	1315	0.2099	0.08394	0.15757	37.21	15.12	3.78	138	21.5	0.399904717	0.536244215	0.072034302
S17	1340	0.25269	0.12752	0.19955	33.53	19.61	6.536666667	184	25.45	0.504649966	0.524841535	0.077604971
S17	1340	0.2137	0.10168	0.16172	36.42	15.56	5.186666667	150	21.175	0.475807206	0.512778236	0.072812354
S17	1340	0.26549	0.11714	0.2082	42.77	14.52	4.84	144	22.2	0.441221892	0.544128793	0.054691325
S17	1340	0.26739	0.29573	0.22046	27.86	19.07	6.356666667	105	23.2	1.105987509	0.391497372	0.071319047
S17	1340	0.62318	0.15288	0.54711	55.31	20.76	6.92	157	26.775	0.245322379	0.704984151	0.033313007
S17	1340	0.15795	0.07731	0.10807	31.98	17.9	5.966666667	130	19.7	0.489458689	0.459364108	0.113327002
S17	1340	0.14986	0.12624	0.10532	27.61	16.93	5.643333333	118	20.475	0.842386227	0.381455994	0.112972107
S17	1340	0.176	0.12139	0.11554	42.7	17.76	5.92	137	17.75	0.689715909	0.3885134	0.100909091
S17	1340	0.46658	0.11802	0.40125	42.35	22.98	5.745	158	29.225	0.252946976	0.686366746	0.049252004
S17	1340	0.20773	0.14908	0.14505	39	23.68	5.92	126	25.15	0.71766235	0.406518876	0.113994127
S18	1359	0.32216	0.39841	0.25867	44.87	18.62	4.655	130	20.675	1.236683635	0.358979697	0.057797368
S18	1359	0.16464	0.10551	0.126	26.35	12.29	4.096666667	139	17.65	0.64085277	0.466407551	0.074647716
S18	1359	0.21161	0.14393	0.15268	38.27	20.66	5.165	135	20.45	0.680166344	0.429431288	0.097632437
S18	1359	0.21375	0.15007	0.16456	35.24	13.95	4.65	153	22.575	0.702081871	0.452311583	0.065263158
S18	1359	0.30877	0.19277	0.24611	42.39	20.27	6.756666667	133	20.35	0.624315834	0.490708617	0.065647569
S18	1359	0.24971	0.27084	0.20104	36.25	12.42	4.14	143	21.425	1.084618157	0.386206897	0.049737696
S18	1359	0.51011	0.2586	0.43884	48.97	22.3	4.46	197	29	0.506949481	0.570878485	0.043716061
S18	1359	0.24316	0.11433	0.19405	29.95	19.16	4.79	110	24.8	0.470184241	0.542812386	0.078795855
S18	1359	0.49951	0.25495	0.40098	62.07	36.46	9.115	161	27.675	0.510400192	0.531479469	0.072991532
S18	1359	0.2394	0.06856	0.16722	52.04	20.14	6.713333333	160	20.625	0.286382623	0.542992596	0.084126984
S19	1390	0.36557	0.1801	0.28946	51.14	24.97	4.994	157	19.95	0.492655305	0.530467132	0.068304292
S19	1390	0.19044	0.46359	0.13538	38.61	16.45	5.483333333	137	23.575	2.434310019	0.206993563	0.086378912
S19	1390	0.26898	0.11178	0.21686	40.32	11.8	5.9	164	26.275	0.415569931	0.56954512	0.043869433
S19	1390	0.21786	0.16905	0.15717	39.42	21.27	5.3175	133	21.25	0.775957037	0.4062185	0.097631506
S19	1390	0.3668	0.2568	0.285	58.19	23.61	4.722	170	25.575	0.700109051	0.457023733	0.064367503
S19	1390	0.35115	0.23793	0.28365	43.67	23.83	7.943333333	147	24.05	0.677573686	0.481513547	0.067862737
S19	1390	0.27242	0.09472	0.20589	44.37	22.16	5.54	165	19.725	0.347698407	0.560794247	0.081344982
S19	1390	0.30046	0.2423	0.24181	39.57	19.08	6.36	150	24.275	0.80643014	0.445519198	0.063502629
S19	1390	0.23033	0.27623	0.16924	41.99	19.1	6.366666667	158	18.875	1.199279295	0.334096652	0.0829245
S19	1390	0.31553	0.20319	0.26687	33.62	15.04	5.013333333	147	32.125	0.643964124	0.514477946	0.047665832
S20	1448	0.32589	0.14154	0.25777	49.09	19.03	6.343333333	160	26.575	0.434318328	0.551462251	0.058393937
S20	1448	0.56884	0.26395	0.50439	36.95	27.5	6.875	124	33.35	0.464014486	0.605662892	0.048343998
S20	1448	0.39599	0.29043	0.31958	48.88	27.53	6.8825	109	24.85	0.733427612	0.465575012	0.069521958
S20	1448	0.32484	0.18153	0.27375	29.91	21.18	7.06	108	26.875	0.558828962	0.540612596	0.06520133
S20	1448	0.41766	0.15435	0.34046	51.6	25.6	8.533333333	117	26.7	0.369558971	0.595199385	0.061293875
S20	1448	0.22441	0.08404	0.17212	35.01	17.28	4.32	118	24.2	0.374493115	0.558015886	0.077001916
S20	1448	0.16742	0.12985	0.12521	26.08	16.13	5.376666667	135	22.5	0.775594314	0.421199583	0.096344523
S20	1448	0.18185	0.14562	0.14197	23.53	16.35	8.175	110	21.6	0.800769865	0.433535896	0.089909266
S20	1448	0.17869	0.20018	0.13688	27.73	14.08	4.693333333	106	22.5	1.120264145	0.361284873	0.07879568
S20	1448	0.22537	0.11136	0.1775	29.76	18.11	6.036666667	118	24.25	0.494120779	0.52712856	0.080356747
S21	1450	0.30531	0.11721	0.2276	54.29	23.42	5.855	126	21.45	0.383904884	0.538672726	0.076708919
S21	1450	0.22225	0.21451	0.17484	30.26	17.15	4.2875	105	23.025	0.965174353	0.400311384	0.077165354
S21	1450	0.11872	0.11072	0.07776	27.91	13.05	4.35	114	17.375	0.932614555	0.338912134	0.109922507
S21	1450	0.15257	0.10698	0.10771	30.91	13.95	4.65	130	22.325	0.701186341	0.414987478	0.09143344
S21	1450	0.16539	0.08526	0.12338	25.35	16.66	5.553333333	133	20.55	0.515508797	0.492240176	0.100731604
S21	1450	0.13705	0.09978	0.08406	37.05	15.94	5.313333333	162	21.65	0.728055454	0.354938141	0.116307917
S21	1450	0.17854	0.14743	0.13596	28.78	13.8	4.6	122	19.775	0.825753333	0.417093598	0.077293604
S21	1450	0.16968	0.03431	0.12945	26.08	14.15	4.716666667	128	19.025	0.202204149	0.634589931	0.083392268
S22	1483	0.14816	0.13235	0.106	26.58	15.58	5.193333333	115	14.675	0.893291037	0.377883141	0.105156587
S22	1483	0.29495	0.12474	0.22568	48.2	21.07	5.2675	166	24.05	0.422919139	0.537730229	0.071435837
S22	1483	0.2258	0.12459	0.18311	28.41	14.28	4.76	127	20.9	0.551771479	0.522589115	0.063241807
S22	1483	0.14667	0.12042	0.099	30.16	17.51	5.836666667	105	14.775	0.821026795	0.370661575	0.11938365
S22	1483	0.16913	0.1547	0.1076	39.7	21.83	5.4575	144	18.95	0.914681015	0.332273106	0.129072311
S22	1483	0.17418	0.30318	0.12839	26.33	19.46	6.486666667	103	15.4	1.740613159	0.268958438	0.111723504
S22	1483	0.18366	0.1264	0.1453	22.33	16.03	5.343333333	91	17.575	0.688228248	0.468618977	0.087280845
S22	1483	0.16722	0.12484	0.13106	24.73	11.43	3.81	110	15.75	0.746561416	0.448743409	0.068353068
S22	1483	0.27929	0.38886	0.21227	47.93	19.09	4.7725	118	24.525	1.39231623	0.317698122	0.068351892
S22	1483	0.10535	0.17826	0.07231	23.08	9.96	4.98	120	15.8	1.692074039	0.254962801	0.094542003
S23	1520	0.12263	0.18335	0.08167	26.76	14.2	7.1	135	15.2	1.495148006	0.26691287	0.115795482
S23	1520	0.16526	0.12277	0.11738	24.67	23.21	5.8025	108	18.1	0.742889992	0.407526994	0.140445359
S23	1520	0.10677	0.07043	0.06695	26.55	13.27	4.423333333	123	15.225	0.659642222	0.37782167	0.124285848
S23	1520	0.66147	0.18734	0.56662	68.58	26.27	8.756666667	110	24.5	0.283217682	0.66754633	0.039714575
S23	1520	0.2026	0.11195	0.16673	17.71	18.16	6.053333333	84	18.3	0.552566634	0.530058814	0.089634748
S23	1520	0.17108	0.06841	0.12074	36.05	14.29	4.763333333	105	15.975	0.399871405	0.504154662	0.083528174
S23	1520	0.11624	0.13243	0.07202	30.43	13.79	4.596666667	100	12.675	1.139280798	0.289620783	0.118633861
S23	1520	0.21784	0.08065	0.16696	33.57	17.31	5.77	95	17.05	0.370225854	0.559348722	0.07946199
S23	1520	0.32151	0.13776	0.25212	46.35	23.04	7.68	76	21.825	0.428478119	0.548958129	0.071661846
S24	1580	0.29453	0.13471	0.22518	51.57	17.78	5.926666667	170	24.625	0.457372763	0.524601621	0.060367365
S24	1580	0.30238	0.28539	0.20665	72.15	23.58	5.895	163	27.1	0.943812421	0.351583102	0.077981348
S24	1580	0.15777	0.17879	0.09566	46.38	15.73	5.243333333	135	18.375	1.13323192	0.284228667	0.099702098
S24	1580	0.33337	0.21074	0.25428	56.71	22.38	5.595	159	23	0.632150463	0.467331973	0.067132615
S24	1580	0.29766	0.11329	0.23384	44.23	19.59	3.918	124	25.95	0.380602029	0.569022995	0.065813344
S24	1580	0.1332	0.24288	0.0845	35.83	12.87	4.29	136	20.45	1.823423423	0.224686237	0.096621622
S24	1580	0.2991	0.28842	0.25319	32.01	13.9	4.633333333	128	24.55	0.964292879	0.430947032	0.046472752
S24	1580	0.21336	0.08237	0.15964	37.87	15.85	5.283333333	145	19.825	0.386061117	0.539816725	0.074287589
S24	1580	0.23168	0.35037	0.18452	32.24	14.92	4.973333333	138	22.2	1.51230145	0.317017438	0.064399171
S25	1618	0.50551	0.21025	0.41855	65.42	21.54	7.18	184	33.65	0.415923193	0.584760326	0.042610433
S25	1618	0.22831	0.22487	0.17118	38.76	18.37	6.123333333	145	24.15	0.984932767	0.377730703	0.080460777
S25	1618	0.26089	0.12891	0.19273	53.14	15.02	5.006666667	168	17.675	0.494116294	0.494433043	0.057572157
S25	1618	0.17359	0.15718	0.11679	37.79	19.01	6.336666667	140	20.275	0.905466905	0.353085225	0.109510917
S25	1618	0.25739	0.17323	0.19094	48.29	18.16	6.053333333	147	18.1	0.67302537	0.44340718	0.070554412
S25	1618	0.3946	0.24101	0.3276	45.63	21.37	7.123333333	123	25.35	0.6107704	0.515410393	0.054156107
S25	1618	0.40133	0.34055	0.30857	60.47	32.29	6.458	125	23.375	0.848553559	0.4159298	0.080457479
S25	1618	0.48124	0.18273	0.40023	59.96	21.05	7.016666667	130	26.425	0.379706591	0.602783258	0.043741169
S25	1618	0.15372	0.22366	0.10037	37.16	16.19	5.396666667	143	18.425	1.454983086	0.26596534	0.105321364
S25	1618	0.27316	0.22014	0.20369	50.28	19.19	6.396666667	126	19.75	0.805901303	0.412913035	0.070251867
S26	1635	0.22166	0.12565	0.1576	44.95	19.11	4.7775	130	18.125	0.566859154	0.453773286	0.086213119
S26	1635	0.25908	0.22061	0.18603	51.54	21.51	5.3775	120	26.9	0.851513046	0.387812963	0.083024548
S26	1635	0.47997	0.09541	0.36939	83.36	27.22	9.073333333	143	23.7	0.198783257	0.641993118	0.056711878
S26	1635	0.14381	0.21768	0.08327	46.98	13.56	4.52	138	21.9	1.513663862	0.230352154	0.094291079
S26	1635	0.15082	0.13341	0.10129	33.72	15.81	5.27	115	17.825	0.884564381	0.356366323	0.104826946
S26	1635	0.10243	0.07704	0.06114	29.86	11.43	3.81	107	15.525	0.752123401	0.34066975	0.111588402
S26	1635	0.13952	0.15871	0.09253	32.49	14.5	4.833333333	122	19.2	1.137543005	0.31026389	0.103927752
S26	1635	0.10161	0.04428	0.06059	28.66	12.36	4.12	104	19.55	0.43578388	0.415312907	0.121641571
S26	1635	0.21289	0.18071	0.16161	37.42	13.86	4.62	105	17.8	0.848842125	0.410594512	0.065104044
S26	1635	0.14541	0.19731	0.09367	41.03	10.71	3.57	148	21.05	1.356921807	0.273313492	0.073653806
S27	1650	0.13634	0.20025	0.09223	32.65	11.46	3.82	180	20.45	1.468754584	0.274012894	0.084054569
S27	1650	0.17585	0.04171	0.10905	49.57	17.23	5.743333333	172	17.325	0.237190788	0.501241037	0.097981234
S27	1650	0.11483	0.13088	0.0674	30.48	16.95	5.65	144	18.35	1.139771837	0.27430711	0.14760951
S27	1650	0.55716	0.5103	0.48193	55.36	19.87	4.9675	182	26.3	0.915894896	0.451473592	0.035663005
S27	1650	0.22402	0.17105	0.16209	48.35	13.58	4.526666667	173	25	0.763547898	0.410281722	0.060619588
S27	1650	0.12147	0.05873	0.07703	29.94	14.5	4.833333333	158	18.175	0.483493867	0.427469478	0.119371038
S27	1650	0.25515	0.05492	0.17466	58.93	21.56	5.39	182	26.4	0.215245934	0.56329216	0.084499314
S27	1650	0.32009	0.09967	0.2397	65.61	14.78	4.926666667	205	26.25	0.311381174	0.571040595	0.046174513
S27	1650	0.19337	0.1541	0.14802	31.8	13.55	4.516666667	171	22.7	0.796917826	0.425993611	0.070072917
S27	1650	0.37831	0.13113	0.26863	86.42	23.26	5.815	215	24.925	0.346620496	0.527304491	0.061483968
S28	1700	0.34228	0.20344	0.23754	85.12	19.62	4.905	195	33.475	0.594367185	0.435278165	0.057321491
S28	1700	0.30894	0.25529	0.23141	58.54	18.99	6.33	154	27.125	0.826341684	0.410134165	0.061468246
S28	1700	0.21594	0.07653	0.15117	50	14.77	4.923333333	145	22.75	0.354404001	0.516873525	0.068398629
S28	1700	0.27107	0.39352	0.20376	49.39	17.92	5.973333333	190	22.075	1.451728336	0.306595044	0.066108385
S28	1700	0.13748	0.38344	0.07943	45.16	12.89	4.296666667	140	22.2	2.789060227	0.152480227	0.093759092
S28	1700	0.1819	0.20609	0.09908	62.98	19.84	6.613333333	163	20.95	1.132985157	0.255367406	0.109070918
S28	1700	0.22302	0.28752	0.13465	67.58	20.79	4.158	172	20.775	1.28921173	0.263740353	0.093220339
S28	1700	0.53716	0.18347	0.39761	103.18	36.37	7.274	205	27.8	0.341555589	0.551753327	0.067707945
S28	1700	0.18764	0.18722	0.12724	46.54	13.86	4.62	190	22.075	0.997761671	0.339433388	0.073864848
S28	1700	0.44985	0.14352	0.3775	58.04	14.31	4.77	175	29.975	0.31903968	0.63619664	0.031810604
S29	1746	0.58023	0.3894	0.47683	87.18	16.22	4.055	175	26.725	0.671113179	0.4917649	0.027954432
S29	1746	0.41605	0.17408	0.32818	66.15	21.72	7.24	147	22.025	0.418411249	0.556114754	0.052205264
S29	1746	0.29832	0.21252	0.23701	43.03	18.28	4.57	143	18.35	0.712389381	0.463961319	0.061276482
S29	1746	0.14567	0.10474	0.0839	44.85	16.92	5.64	135	19.775	0.719022448	0.335050517	0.116152948
S29	1746	0.48657	0.47818	0.40327	63.68	19.62	6.54	140	21.275	0.982756849	0.418004664	0.040323078
S29	1746	0.19462	0.26789	0.11993	53.29	21.4	5.35	157	18.725	1.376477238	0.259302502	0.109957867
S29	1746	0.17564	0.16879	0.11891	36.72	20.01	6.67	124	18.95	0.960999772	0.345237058	0.113926213
S29	1746	0.44433	0.18069	0.3414	73.9	29.03	7.2575	155	26.925	0.406657214	0.546222521	0.065334324
S29	1746	0.49746	0.23201	0.43025	47.66	19.55	6.516666667	138	24.375	0.466391491	0.589810883	0.039299642
S29	1746	0.16319	0.11181	0.11942	26.93	16.84	5.613333333	122	16.925	0.685152276	0.434254545	0.103192598
S30	1750	0.1696	0.17473	0.11557	40.32	13.71	4.57	150	18.625	1.030247642	0.335637325	0.080837264
S30	1750	0.20994	0.15679	0.14748	47	15.46	5.153333333	170	23.425	0.746832428	0.40214872	0.073640088
S30	1750	0.19019	0.10816	0.13467	38.68	16.84	5.613333333	143	16.3	0.568694463	0.451382604	0.088543036
S30	1750	0.20066	0.10397	0.13727	48.89	14.5	4.833333333	157	20.075	0.518140138	0.450612218	0.072261537
S30	1750	0.13246	0.02751	0.08503	34.59	12.84	4.28	155	17.475	0.207685339	0.531537163	0.096934924
S30	1750	0.10694	0.09152	0.07581	20.65	10.48	3.493333333	130	16.65	0.855806995	0.381991333	0.097998878
S30	1750	0.16063	0.06087	0.10714	38.34	15.15	5.05	124	16.025	0.378945402	0.483702032	0.09431613
S31	1800	0.12866	0.10732	0.08407	28.08	16.51	4.1275	115	17.475	0.834136484	0.356259005	0.128322711
S31	1800	0.19841	0.09667	0.12822	49.44	20.75	5.1875	135	20.525	0.487223426	0.43452623	0.104581422
S31	1800	0.27581	0.26897	0.21477	43.29	17.75	5.916666667	144	21.625	0.975200319	0.394232534	0.064355897
S31	1800	0.22124	0.03573	0.16761	37.35	16.28	5.426666667	115	18.6	0.161498825	0.652255127	0.073585247
S31	1800	0.11815	0.07195	0.07801	25.22	14.92	4.973333333	110	18.8	0.608971646	0.410362967	0.126280152
S31	1800	0.12852	0.05407	0.07182	39.77	16.93	5.643333333	136	17.125	0.42071273	0.393340271	0.13173047
S31	1800	0.12672	0.14521	0.0783	34.72	13.7	4.566666667	128	16.1	1.145912247	0.28794175	0.108112374
S31	1800	0.08478	0.0392	0.04792	23.63	13.23	4.41	115	12.35	0.462373201	0.386513954	0.156050955
S32	1860	0.21794	0.16044	0.1505	47.13	20.31	5.0775	125	20.35	0.736165917	0.397748295	0.093190786
S32	1860	0.10915	0.08116	0.07195	25.78	11.42	3.806666667	146	15.85	0.743563903	0.378067364	0.104626661
S32	1860	0.08029	0.06055	0.04058	27.31	12.4	4.133333333	110	13.2	0.754141238	0.288128373	0.154440154
S32	1860	0.1393	0.08592	0.08457	40.15	14.58	3.645	132	14.2	0.616798277	0.375499512	0.104666188
S32	1860	0.09807	0.13926	0.06577	17.6	14.7	4.9	103	13.3	1.420006118	0.277124679	0.149892934
S32	1860	0.10909	0.03235	0.07452	20.91	13.66	4.553333333	85	16.3	0.296544138	0.526866516	0.12521771
S32	1860	0.21127	0.16659	0.17824	18.85	14.18	4.726666667	105	21.725	0.788517063	0.471709099	0.067117906
S32	1860	0.15603	0.17701	0.10335	39.47	13.21	4.403333333	120	15.625	1.134461322	0.310323084	0.084663206
S32	1860	0.17551	0.21734	0.12594	28.52	21.05	5.2625	80	18.175	1.238333998	0.320580374	0.119936186
S32	1860	0.17838	0.06809	0.12898	37.09	12.31	4.103333333	115	16.8	0.381713197	0.523309125	0.069009979
S33	1863	0.25534	0.18922	0.21505	27.7	12.59	4.196666667	142	16.6	0.741051147	0.483736728	0.049306807
S33	1863	0.36363	0.16868	0.31789	34.31	11.43	3.81	95	21.275	0.463878118	0.597189608	0.03143305
S33	1863	0.19496	0.30024	0.1536	23.73	17.63	5.876666667	80	18.05	1.540008207	0.310177706	0.090428806
S33	1863	0.24979	0.1061	0.18447	47.08	18.24	4.56	150	18.95	0.424756796	0.518334317	0.073021338
S33	1863	0.31776	0.11925	0.2496	50.96	17.2	5.733333333	147	24.3	0.375283233	0.571153978	0.054128902
S33	1863	0.17799	0.11777	0.12477	33.13	20.09	6.696666667	87	17.2	0.661666386	0.421862321	0.11287151
S33	1863	0.32914	0.09928	0.25613	54.23	18.78	6.26	146	20.975	0.301634563	0.597847906	0.057057787
S33	1863	0.27499	0.29587	0.2365	24.23	14.26	4.753333333	115	14.85	1.075930034	0.414287216	0.051856431
S33	1863	0.19813	0.15652	0.15577	27.35	15.01	5.003333333	120	19.275	0.789986373	0.439221768	0.07575834
S34	1925	0.21454	0.21362	0.17109	26.74	16.71	5.57	114	17.975	0.995711755	0.39959361	0.077887573
S34	1925	0.20289	0.11236	0.14622	39.8	16.87	5.623333333	123	17.9	0.553797624	0.463822363	0.083148504
S34	1925	0.18014	0.1112	0.12047	44.72	14.95	3.7375	130	19.5	0.617297657	0.413503123	0.082991007
S34	1925	0.22853	0.21151	0.15745	55.72	15.36	5.12	130	22.325	0.925524001	0.357808381	0.067212182
S34	1925	0.31213	0.10587	0.25536	45.62	11.15	5.575	153	25.05	0.339185596	0.610909091	0.035722295
S34	1925	0.19691	0.12146	0.13849	40.5	17.92	4.48	120	17.15	0.616830024	0.434997016	0.091006043
S34	1925	0.14329	0.15408	0.09131	35.62	16.36	5.453333333	110	21.75	1.075301835	0.307058547	0.114174053
S34	1925	0.32281	0.24051	0.24251	55.35	24.95	8.316666667	80	25	0.745051269	0.430501314	0.077290047
S34	1925	0.16142	0.05494	0.11801	28.58	14.83	4.943333333	106	16.7	0.340354355	0.545433537	0.091872135
S34	1925	0.21884	0.13782	0.14795	40.21	30.68	6.136	125	20.725	0.629775178	0.414820838	0.140193749
S35	1980	0.21469	0.08344	0.16404	31.63	19.02	6.34	121	15.875	0.388653407	0.550229766	0.088592855
S35	1980	0.17067	0.35267	0.11192	38.67	20.08	5.02	118	20	2.066385422	0.213857148	0.117653952
S35	1980	0.27236	0.16975	0.21908	34.73	18.55	6.183333333	128	17.475	0.623255985	0.495532786	0.068108386
S35	1980	0.18355	0.2921	0.09359	57.54	32.42	6.484	115	15.9	1.591391991	0.196762325	0.176627622
S35	1980	0.11148	0.06621	0.07688	21.69	12.91	4.303333333	110	16.4	0.593918192	0.432663628	0.115805526
S35	1980	0.24185	0.18662	0.19301	33.05	15.79	5.263333333	98	19.525	0.771635311	0.450463276	0.065288402
S35	1980	0.21777	0.2565	0.16174	33.88	22.15	5.5375	111	23.75	1.177848188	0.341029371	0.101712816
S35	1980	0.26411	0.15374	0.20993	36.26	17.92	5.973333333	143	20.7	0.582105941	0.502405169	0.067850517
S35	1980	0.18569	0.19407	0.1367	31.99	17	5.666666667	124	14.75	1.045128978	0.359964188	0.091550434
S35	1980	0.13712	0.12616	0.09083	28.17	18.12	6.04	106	16.45	0.920070012	0.344993923	0.132147025
S36	2085	0.1249	0.16401	0.09367	20.13	11.1	3.7	122	15.425	1.313130504	0.324218615	0.088871097
S36	2085	0.12265	0.08197	0.10327	12.14	7.24	3.62	78	14.2	0.668324501	0.504691623	0.059029759
S36	2085	0.07323	0.07991	0.05704	10.82	5.37	2.685	108	16.675	1.091219446	0.372469636	0.073330602
S36	2085	0.06402	0.07459	0.04767	10.92	5.43	2.715	114	15.075	1.165104655	0.34391458	0.084817245
S36	2085	0.08451	0.13754	0.06667	11.36	6.48	3.24	100	13.875	1.627499704	0.300247692	0.076677316
S36	2085	0.08716	0.05863	0.07087	9.62	6.67	3.335	73	15.525	0.67267095	0.486110158	0.076525929
S36	2085	0.19082	0.1377	0.16936	14.19	7.27	3.635	103	14.75	0.721622471	0.515524169	0.038098732
S36	2085	0.11086	0.06389	0.08571	16.84	8.31	2.77	111	13.3	0.576312466	0.490472103	0.074959408
S36	2085	0.04273	0.08366	0.02624	10.82	5.67	2.835	81	11.55	1.957875029	0.207611362	0.132693658
S36	2085	0.07427	0.06741	0.05785	10.93	5.49	2.745	109	11.475	0.907634307	0.408314512	0.073919483
S37	2175	0.17756	0.10701	0.14077	24.76	12.03	4.01	109	18.625	0.60266952	0.494676178	0.067751746
S37	2175	0.10887	0.14801	0.0791	20.01	9.76	3.253333333	99	16.575	1.359511344	0.30792588	0.089648204
S37	2175	0.08729	0.06026	0.06574	12.8	8.75	2.916666667	97	11.725	0.690342536	0.445543883	0.100240577
S37	2175	0.04099	0.04093	0.02446	10.94	5.59	2.795	93	15.45	0.998536228	0.298583984	0.136374726
S37	2175	0.16467	0.13774	0.1371	19.47	8.1	4.05	79	13.675	0.8364608	0.453358024	0.049189288
S37	2175	0.06283	0.07975	0.03867	15.31	8.85	2.95	95	12.65	1.269298106	0.271216159	0.140856279
S37	2175	0.20279	0.13759	0.15641	33.39	12.99	4.33	116	17.275	0.678485132	0.459515835	0.064056413
S37	2175	0.07988	0.13957	0.0623	10.83	6.75	2.25	80	9.25	1.747245869	0.283891547	0.084501753
S37	2175	0.08443	0.0688	0.0644	12.73	7.3	3.65	59	11.475	0.814876229	0.420283234	0.086462158
S37	2175	0.14647	0.12316	0.11012	22.01	14.34	3.585	120	13	0.840854783	0.408411527	0.097904008
S38	2214	0.08893	0.04668	0.05161	25.57	11.75	5.875	105	14.125	0.52490723	0.380576654	0.132126392
S38	2214	0.10163	0.05544	0.08221	9.65	9.77	4.885	65	14.075	0.545508216	0.523397211	0.096133032
S38	2214	0.0694	0.03461	0.05232	10.55	6.53	3.265	83	10.8	0.49870317	0.503028555	0.094092219
S38	2214	0.12522	0.03788	0.09314	21.56	10.52	5.26	86	14.8	0.302507587	0.571060699	0.084012139
S38	2214	0.1021	0.04389	0.08118	12.17	8.75	4.375	85	13.225	0.429872674	0.556065484	0.085700294
S38	2214	0.06399	0.09939	0.04189	13.77	8.33	4.165	97	11.9	1.553211439	0.256396132	0.13017659
S38	2214	0.08351	0.05775	0.05796	17.58	7.97	3.985	102	12.675	0.691533948	0.410307235	0.095437672
S38	2214	0.0661	0.0418	0.03686	17.84	11.4	3.8	108	14.125	0.632375189	0.341612604	0.172465961
S38	2214	0.15334	0.14568	0.12671	18.57	8.06	4.03	90	13.025	0.95004565	0.42375092	0.052562932
S39	2280	0.10892	0.06596	0.07927	22.29	7.36	2.453333333	101	16.625	0.605582079	0.453282251	0.06757253
S39	2280	0.04923	0.03258	0.03182	11.78	5.63	2.815	85	10.55	0.66179159	0.388950006	0.114361162
S39	2280	0.05422	0.03362	0.04218	9.28	2.76	2.76	86	11.275	0.620066396	0.480191257	0.050903726
S39	2280	0.17778	0.11222	0.15714	13.39	7.25	3.625	73	12.075	0.63122961	0.541862069	0.04078074
S39	2280	0.07199	0.03787	0.0521	14.28	5.61	2.805	105	11.725	0.526045284	0.474239942	0.07792749
S39	2280	0.08525	0.08391	0.06585	12.75	6.65	3.325	76	9.725	0.984281525	0.389276425	0.078005865
S39	2280	0.03026	0.04167	0.0179	6.25	6.11	3.055	48	9.15	1.377065433	0.248853052	0.201916722
S39	2280	0.02957	0.04531	0.01726	6.89	5.42	2.71	68	8.625	1.532296246	0.230502137	0.183293879
S40	2370	0.08334	0.21786	0.06409	13.74	5.51	2.755	129	15.875	2.614110871	0.212782205	0.066114711
S40	2370	0.07735	0.1189	0.05697	12.77	7.61	3.805	95	12.65	1.537168714	0.290292994	0.098383969
S40	2370	0.08774	0.05954	0.07473	9.55	3.46	3.46	75	11.525	0.678595851	0.507400869	0.039434693
S40	2370	0.11537	0.118	0.09616	13.62	5.59	1.863333333	97	12.65	1.022796221	0.412049535	0.048452804
S40	2370	0.17844	0.18377	0.14503	20.74	12.67	4.223333333	115	14.8	1.029869984	0.400403081	0.071004259
S40	2370	0.06948	0.10308	0.05149	11.04	6.95	3.475	71	13.8	1.483592401	0.298388966	0.100028785
